# Supplementary material for: Comparison of anaphylaxis epidemiology between urban and suburban pediatric emergency departments
Source: BMC Pediatr. 2023 Feb 18;23:85. doi: 10.1186/s12887-023-03898-2 (PMC9938607; doi:10.1186/s12887-023-03898-2)
Supplement: Supplementary file 2 — Additional file 2: Appendix 3. [file 12887_2023_3898_MOESM2_ESM.xlsx]

## Sheet: Sheet1
HSP_ACCOUNT_ID	dov_yr	HOSPITAL_AREA_ID	Pre_ED_Epi	Group	GI	RESP	SKIN	MUCOSA	IM Epi	SEX	RACE	ETHNICITY	ZIP	BIRTH_DATE	HOSP_ADMSN_TIME	age	Family_Hx	asthma	ECZEMA	ALg_RHIN	Hx_of_Allergies	ROUTE	DEPARTMENT_NAME	DESCRIPTION	HOSP_DISCH_TIME	Hospital		dov_mth
